# Supplementary material for: Gut Symbiont Bacteroides fragilis Secretes a Eukaryotic-Like Ubiquitin Protein That Mediates Intraspecies Antagonism
Source: mBio. 2017 Nov 28;8(6):e01902-17. doi: 10.1128/mBio.01902-17 (PMC5705921; doi:10.1128/mBio.01902-17)
Supplement: TABLE S2 [file mbo006173610st2.xlsx]

## Sheet: Table S2
Table S2. Identification of B. fragilis and ubb, higA, higB, and bsap1 in human gut metagenomes comprising the 3CGC of the integrated gene catalog
The column headers identify the B. fragilis gene sequences used as queries in BLAST analyses against the metagenomics contig sequences, using blastn -task megablast -evalue 1e-5 -dust no -best_hit_score_edge 0.05 -best_hit_overhang 0.25. The best hit (by highest bit score) returned from each metagenome for each query is reported in the following format: percent identity|alignment length|percent c…
metagenome	participant ID	nationality	B. fragilis detected?	ubb	higA	higB	BF638R_1646 (bsap1)
158256496-stool1	158256496	American
158337416-stool1	158337416	American
158337416-stool2	158337416	American
158458797-stool1	158458797	American
158479027-stool1	158479027	American	yes	100.00|307|98.40|568|4e-158			100.00|1119|100.00|2067|0.0
158499257-stool1	158499257	American
158499257-stool2	158499257	American
158742018-stool1	158742018	American	yes
158802708-stool1	158802708	American
158802708-stool2	158802708	American
158883629-stool1	158883629	American	yes		100.00|366|100.00|676|0.0	100.00|294|100.00|544|6e-151
158924089-stool1	158924089	American
158944319-stool1	158944319	American
158944319-stool2	158944319	American
159005010-stool1	159005010	American	yes		100.00|366|100.00|676|0.0	99.23|260|88.44|470|1e-128
159146620-stool1	159146620	American	yes
159166850-stool1	159166850	American
159207311-stool1	159207311	American	yes		100.00|94|25.68|174|1e-39	100.00|294|100.00|544|6e-151
159207311-stool2	159207311	American	yes		99.73|366|100.00|671|0.0	100.00|294|100.00|544|6e-151
159227541-stool1	159227541	American
159227541-stool2	159227541	American
159227541-stool3	159227541	American
159247771-stool1	159247771	American
159247771-stool2	159247771	American
159268001-stool1	159268001	American
159268001-stool2	159268001	American
159369152-stool1	159369152	American	yes		100.00|366|100.00|676|0.0	100.00|294|100.00|544|6e-151	100.00|1119|100.00|2067|0.0
159369152-stool2	159369152	American	yes		100.00|366|100.00|676|0.0	100.00|294|100.00|544|6e-151	100.00|1119|100.00|2067|0.0
159490532-stool1	159490532	American
159490532-stool2	159490532	American
159510762-stool1	159510762	American	yes		100.00|132|36.07|244|8e-61	99.32|294|100.00|532|1e-147
159510762-stool2	159510762	American	yes		99.73|366|100.00|671|0.0	99.32|294|100.00|532|1e-147	99.91|1119|100.00|2061|0.0
159551223-stool1	159551223	American
159551223-stool2	159551223	American
159571453-stool1	159571453	American
159571453-stool2	159571453	American
159591683-stool1	159591683	American	yes		100.00|366|100.00|676|0.0	100.00|294|100.00|544|6e-151
159591683-stool2	159591683	American	yes		100.00|366|100.00|676|0.0	100.00|294|100.00|544|6e-151
159611913-stool1	159611913	American
159611913-stool2	159611913	American
159632143-stool1	159632143	American
159713063-stool1	159713063	American	yes	100.00|312|100.00|577|6e-161
159733294-stool1	159733294	American	yes
159753524-stool1	159753524	American	yes	100.00|312|100.00|577|6e-161
159753524-stool2	159753524	American	yes	100.00|312|100.00|577|6e-161
159814214-stool1	159814214	American	yes		100.00|366|100.00|676|0.0	100.00|42|14.29|78.7|7e-11
159814214-stool2	159814214	American	yes		100.00|366|100.00|676|0.0	99.66|294|100.00|538|3e-149
159915365-stool1	159915365	American
160158126-stool1	160158126	American
160158126-stool2	160158126	American
160178356-stool1	160178356	American
160218816-stool1	160218816	American
160319967-stool1	160319967	American	yes		100.00|366|100.00|676|0.0	99.32|294|100.00|532|1e-147	100.00|982|87.76|1814|0.0
160400887-stool1	160400887	American	yes
160421117-stool1	160421117	American	yes
160502038-stool1	160502038	American	yes		99.45|366|100.00|665|0.0	99.32|294|100.00|532|1e-147	100.00|1119|100.00|2067|0.0
160582958-stool1	160582958	American
160603188-stool1	160603188	American
160643649-stool1	160643649	American
160704339-stool1	160704339	American
160765029-stool1	160765029	American	yes
246515023-stool1	246515023	American	yes	100.00|312|100.00|577|6e-161			99.91|1119|100.00|2061|0.0
246515023-stool2	246515023	American	yes	100.00|312|100.00|577|6e-161			99.91|1119|100.00|2061|0.0
338793263-stool1	338793263	American
404239096-stool1	404239096	American
508703490-stool1	508703490	American
550534656-stool1	550534656	American
604812005-stool1	604812005	American
604812005-stool2	604812005	American
638754422-stool1	638754422	American
638754422-stool2	638754422	American
675950834-stool1	675950834	American
686765762-stool1	686765762	American
686765762-stool2	686765762	American
706846339-stool1	706846339	American
737052003-stool1	737052003	American
763435843-stool1	763435843	American
763496533-stool1	763496533	American
763496533-stool2	763496533	American
763536994-stool1	763536994	American
763536994-stool2	763536994	American
763536994-stool3	763536994	American
763577454-stool1	763577454	American	yes		99.73|366|100.00|671|0.0	100.00|294|100.00|544|6e-151
763577454-stool2	763577454	American	yes		99.73|366|100.00|671|0.0	100.00|294|100.00|544|6e-151
763597684-stool1	763597684	American
763678604-stool1	763678604	American
763678604-stool2	763678604	American
763759525-stool1	763759525	American	yes	100.00|312|100.00|577|6e-161			99.91|1119|100.00|2061|0.0
763759525-stool2	763759525	American	yes	100.00|312|100.00|577|6e-161			99.91|1119|100.00|2061|0.0
763820215-stool1	763820215	American
763820215-stool2	763820215	American	yes		99.45|366|100.00|665|0.0	100.00|294|100.00|544|6e-151
763840445-stool1	763840445	American	yes
763840445-stool2	763840445	American	yes
763860675-stool1	763860675	American
763860675-stool2	763860675	American
763901136-stool1	763901136	American	yes		99.73|366|100.00|671|0.0	99.32|294|100.00|532|1e-147
763901136-stool2	763901136	American	yes		99.73|366|100.00|671|0.0	99.32|294|100.00|532|1e-147
763961826-stool1	763961826	American
763961826-stool2	763961826	American
763982056-stool1	763982056	American	yes		99.73|366|100.00|671|0.0	99.32|294|100.00|532|1e-147	100.00|1119|100.00|2067|0.0
763982056-stool2	763982056	American	yes		99.73|366|100.00|671|0.0	99.32|294|100.00|532|1e-147	100.00|1119|100.00|2067|0.0
764002286-stool1	764002286	American	yes		99.73|366|100.00|671|0.0	99.32|294|100.00|532|1e-147	99.89|871|77.84|1604|0.0
764042746-stool1	764042746	American
764042746-stool2	764042746	American
764062976-stool1	764062976	American
764062976-stool2	764062976	American
764143897-stool1	764143897	American
764143897-stool2	764143897	American
764184357-stool1	764184357	American
764224817-stool1	764224817	American
764224817-stool2	764224817	American
764285508-stool1	764285508	American	yes		100.00|366|100.00|676|0.0	99.32|294|100.00|532|1e-147	100.00|1119|100.00|2067|0.0
764325968-stool1	764325968	American	yes		100.00|366|100.00|676|0.0	100.00|294|100.00|544|6e-151
764325968-stool2	764325968	American	yes		100.00|366|100.00|676|0.0	100.00|294|100.00|544|6e-151
764447348-stool1	764447348	American	yes				100.00|92|8.22|171|5e-38
764447348-stool2	764447348	American
764487809-stool1	764487809	American
764487809-stool2	764487809	American
764508039-stool1	764508039	American
764588959-stool1	764588959	American	yes		99.73|366|100.00|671|0.0	99.32|294|100.00|532|1e-147	99.91|1119|100.00|2061|0.0
764649650-stool1	764649650	American
764669880-stool1	764669880	American	yes		100.00|366|100.00|676|0.0	99.32|294|100.00|532|1e-147	100.00|683|61.04|1262|0.0
764669880-stool2	764669880	American	yes		100.00|366|100.00|676|0.0	99.32|294|100.00|532|1e-147	100.00|1119|100.00|2067|0.0
764811490-stool1	764811490	American
764892411-stool1	764892411	American
765013792-stool1	765013792	American	yes		99.73|366|100.00|671|0.0	99.32|294|100.00|532|1e-147	99.91|1119|100.00|2061|0.0
765034022-stool1	765034022	American	yes				99.82|1119|100.00|2056|0.0
765074482-stool1	765074482	American
765074482-stool2	765074482	American
765094712-stool1	765094712	American
765094712-stool2	765094712	American	yes				100.00|1033|92.31|1908|0.0
765135172-stool1	765135172	American	yes		99.45|366|100.00|665|0.0	99.66|294|100.00|538|3e-149
765560005-stool1	765560005	American	yes		99.73|366|100.00|671|0.0	99.32|294|100.00|532|1e-147
765620695-stool1	765620695	American	yes		99.73|366|100.00|671|0.0	99.66|294|100.00|538|3e-149	99.82|1119|100.00|2056|0.0
765640925-stool1	765640925	American
765701615-stool1	765701615	American
809635352-stool1	809635352	American	yes		100.00|366|100.00|676|0.0	99.66|294|100.00|538|3e-149	99.91|1119|100.00|2061|0.0
823052294-stool1	823052294	American
861967750-stool1	861967750	American
BGI001A	CON-037	Chinese
BGI002A	CON-001	Chinese	yes		99.73|366|100.00|671|0.0	99.32|294|100.00|532|1e-147
BGI003A	CON-038	Chinese
BGI-06A	CON-016	Chinese
BGI089A	CON-018	Chinese
BGI-15A	CON-032	Chinese
BGI-17A	CON-033	Chinese
BGI-27A	CON-034	Chinese
BGI-28A	CON-017	Chinese
BGI-33A	CON-035	Chinese
BGI-34A	CON-036	Chinese
DLF001	DLF001	Chinese	yes
DLF002	DLF002	Chinese	yes		99.73|366|100.00|671|0.0	99.66|294|100.00|538|3e-149
DLF003	DLF003	Chinese
DLF004	DLF004	Chinese
DLF005	DLF005	Chinese
DLF006	DLF006	Chinese
DLF007	DLF007	Chinese	yes		99.45|366|100.00|665|0.0	98.98|294|100.00|525|2e-145
DLF008	DLF008	Chinese	yes	100.00|312|100.00|577|6e-161
DLF009	DLF009	Chinese	yes		99.73|366|100.00|671|0.0	99.32|294|100.00|532|1e-147
DLF010	DLF010	Chinese
DLF012	DLF012	Chinese
DLF013	DLF013	Chinese
DLF014	DLF014	Chinese
DLM001	DLM001	Chinese	yes		100.00|366|100.00|676|0.0	99.32|294|100.00|532|1e-147	100.00|1119|100.00|2067|0.0
DLM002	DLM002	Chinese
DLM003	DLM003	Chinese
DLM004	DLM004	Chinese
DLM005	DLM005	Chinese
DLM006	DLM006	Chinese
DLM007	DLM007	Chinese
DLM008	DLM008	Chinese
DLM009	DLM009	Chinese	yes		99.66|296|80.87|542|3e-150
DLM010	DLM010	Chinese	yes		99.67|307|83.88|562|2e-156	99.51|206|70.07|374|8e-100
DLM011	DLM011	Chinese
DLM012	DLM012	Chinese	yes		99.73|366|100.00|671|0.0	99.32|294|100.00|532|1e-147
DLM013	DLM013	Chinese
DLM014	DLM014	Chinese
DLM015	DLM015	Chinese	yes
DLM016	DLM016	Chinese
DLM017	DLM017	Chinese
DLM018	DLM018	Chinese
DLM019	DLM019	Chinese
DLM020	DLM020	Chinese	yes	100.00|312|100.00|577|6e-161			99.91|1119|100.00|2061|0.0
DLM021	DLM021	Chinese	yes		100.00|366|100.00|676|0.0	99.32|294|100.00|532|1e-147
DLM022	DLM022	Chinese
DLM023	DLM023	Chinese
DLM024	DLM024	Chinese
DLM027	DLM027	Chinese
DLM028	DLM028	Chinese
DOF002	DOF002	Chinese
DOF003	DOF003	Chinese	yes		99.73|366|100.00|671|0.0	99.32|294|100.00|532|1e-147
DOF004	DOF004	Chinese	yes	100.00|312|100.00|577|6e-161			100.00|1119|100.00|2067|0.0
DOF006	DOF006	Chinese	yes
DOF007	DOF007	Chinese	yes
DOF008	DOF008	Chinese
DOF009	DOF009	Chinese
DOF010	DOF010	Chinese	yes	100.00|312|100.00|577|6e-161
DOF011	DOF011	Chinese
DOF012	DOF012	Chinese
DOF013	DOF013	Chinese
DOF014	DOF014	Chinese	yes
DOM001	DOM001	Chinese	yes
DOM003	DOM003	Chinese
DOM005	DOM005	Chinese	yes
DOM008	DOM008	Chinese	yes		99.73|366|100.00|671|0.0	99.66|294|100.00|538|3e-149	99.91|1119|100.00|2061|0.0
DOM010	DOM010	Chinese
DOM012	DOM012	Chinese
DOM013	DOM013	Chinese
DOM014	DOM014	Chinese
DOM015	DOM015	Chinese
DOM016	DOM016	Chinese	yes	100.00|312|100.00|577|6e-161
DOM017	DOM017	Chinese	yes				99.73|1119|100.00|2050|0.0
DOM018	DOM018	Chinese
DOM019	DOM019	Chinese	yes
DOM020	DOM020	Chinese
DOM021	DOM021	Chinese
DOM022	DOM022	Chinese	yes		99.73|366|100.00|671|0.0	100.00|294|100.00|544|6e-151
DOM023	DOM023	Chinese
DOM024	DOM024	Chinese
DOM025	DOM025	Chinese
DOM026	DOM026	Chinese
ED10A	ED10A	Chinese	yes
ED11A	ED11A	Chinese
ED12A	T2D-016	Chinese	yes	100.00|312|100.00|577|6e-161			99.91|1119|100.00|2061|0.0
ED13A	T2D-017	Chinese	yes
ED14A	T2D-018	Chinese	yes		99.73|366|100.00|671|0.0	99.32|294|100.00|532|1e-147
ED15A	T2D-019	Chinese	yes		100.00|366|100.00|676|0.0	99.32|294|100.00|532|1e-147
ED16A	ED16A	Chinese
ED19A	T2D-020	Chinese	yes		99.73|366|100.00|671|0.0	99.32|294|100.00|532|1e-147
ED20A	T2D-021	Chinese	yes		99.73|366|100.00|671|0.0	99.32|294|100.00|532|1e-147
ED50A	T2D-071	Chinese	yes		100.00|250|68.31|462|2e-126	99.32|294|100.00|532|1e-147
ED9A	T2D-022	Chinese	yes		100.00|366|100.00|676|0.0	99.32|294|100.00|532|1e-147	100.00|1119|100.00|2067|0.0
HT14A	HT14A	Chinese	yes		99.73|366|100.00|671|0.0	99.32|294|100.00|532|1e-147
HT25A	HT25A	Chinese
HT8A	HT8A	Chinese	yes		99.73|366|100.00|671|0.0	99.32|295|100.34|532|1e-147
MH0001	MH0001	Danish
MH0002	MH0002	Danish
MH0003	MH0003	Danish	yes
MH0004	MH0004	Danish
MH0005	MH0005	Danish
MH0006	MH0006	Danish
MH0007	MH0007	Danish
MH0008	MH0008	Danish
MH0009	MH0009	Danish
MH0010	MH0010	Danish
MH0011	MH0011	Danish
MH0012	MH0012	Danish
MH0013	MH0013	Danish
MH0014	MH0014	Danish
MH0015	MH0015	Danish
MH0016	MH0016	Danish
MH0017	MH0017	Danish
MH0018	MH0018	Danish
MH0019	MH0019	Danish
MH0020	MH0020	Danish	yes
MH0021	MH0021	Danish	yes
MH0022	MH0022	Danish
MH0023	MH0023	Danish
MH0024	MH0024	Danish
MH0025	MH0025	Danish
MH0026	MH0026	Danish
MH0027	MH0027	Danish
MH0028	MH0028	Danish
MH0030	MH0030	Danish
MH0031	MH0031	Danish
MH0032	MH0032	Danish
MH0033	MH0033	Danish
MH0034	MH0034	Danish
MH0035	MH0035	Danish
MH0036	MH0036	Danish
MH0037	MH0037	Danish
MH0038	MH0038	Danish
MH0039	MH0039	Danish
MH0040	MH0040	Danish
MH0041	MH0041	Danish
MH0042	MH0042	Danish
MH0043	MH0043	Danish
MH0044	MH0044	Danish
MH0045	MH0045	Danish
MH0046	MH0046	Danish
MH0047	MH0047	Danish
MH0048	MH0048	Danish
MH0049	MH0049	Danish
MH0050	MH0050	Danish
MH0051	MH0051	Danish
MH0052	MH0052	Danish
MH0053	MH0053	Danish
MH0054	MH0054	Danish	yes		99.73|366|100.00|671|0.0	100.00|294|100.00|544|6e-151
MH0055	MH0055	Danish
MH0056	MH0056	Danish
MH0057	MH0057	Danish
MH0058	MH0058	Danish
MH0059	MH0059	Danish
MH0060	MH0060	Danish
MH0061	MH0061	Danish	yes			99.21|126|42.86|228|7e-56
MH0062	MH0062	Danish
MH0063	MH0063	Danish
MH0064	MH0064	Danish
MH0065	MH0065	Danish
MH0066	MH0066	Danish
MH0067	MH0067	Danish
MH0068	MH0068	Danish	yes		99.73|366|100.00|671|0.0	99.32|294|100.00|532|1e-147
MH0069	MH0069	Danish
MH0070	MH0070	Danish
MH0071	MH0071	Danish	yes
MH0072	MH0072	Danish
MH0073	MH0073	Danish
MH0074	MH0074	Danish
MH0075	MH0075	Danish
MH0076	MH0076	Danish
MH0077	MH0077	Danish	yes
MH0078	MH0078	Danish
MH0079	MH0079	Danish
MH0080	MH0080	Danish	yes
MH0081	MH0081	Danish
MH0082	MH0082	Danish
MH0083	MH0083	Danish
MH0084	MH0084	Danish
MH0085	MH0085	Danish	yes
MH0086	MH0086	Danish	yes
MH0087	MH0087	Danish
MH0088	MH0088	Danish
MH0089	MH0089	Danish
MH0090	MH0090	Danish
MH0091	MH0091	Danish
MH0092	MH0092	Danish	yes		100.00|256|69.95|473|1e-129	99.32|294|100.00|532|1e-147	99.88|845|75.51|1555|0.0
MH0093	MH0093	Danish
MH0094	MH0094	Danish
MH0095	MH0095	Danish
MH0096	MH0096	Danish
MH0097	MH0097	Danish
MH0098	MH0098	Danish	yes
MH0099	MH0099	Danish
MH0100	MH0100	Danish
MH0101	MH0101	Danish	yes
MH0102	MH0102	Danish	yes		99.73|366|100.00|671|0.0	99.32|294|100.00|532|1e-147	100.00|628|56.12|1160|0.0
MH0103	MH0103	Danish
MH0104	MH0104	Danish	yes	100.00|197|63.14|364|5e-97			100.00|466|41.64|861|0.0
MH0105	MH0105	Danish
MH0106	MH0106	Danish
MH0107	MH0107	Danish
MH0108	MH0108	Danish
MH0109	MH0109	Danish	yes		99.45|366|100.00|665|0.0	99.32|294|100.00|532|1e-147	100.00|837|74.80|1546|0.0
MH0110	MH0110	Danish
MH0111	MH0111	Danish
MH0113	MH0113	Danish
MH0114	MH0114	Danish	yes				100.00|466|41.64|861|0.0
MH0115	MH0115	Danish
MH0116	MH0116	Danish	yes		99.73|366|100.00|671|0.0	99.32|294|100.00|532|1e-147	99.89|888|79.36|1635|0.0
MH0117	MH0117	Danish
MH0118	MH0118	Danish
MH0119	MH0119	Danish	yes		99.73|366|100.00|671|0.0	99.32|294|100.00|532|1e-147	99.82|1119|100.00|2056|0.0
MH0120	MH0120	Danish
MH0121	MH0121	Danish
MH0122	MH0122	Danish
MH0123	MH0123	Danish	yes		100.00|90|24.59|167|2e-37	99.32|294|100.00|532|1e-147	100.00|711|63.54|1314|0.0
MH0124	MH0124	Danish
MH0125	MH0125	Danish
MH0126	MH0126	Danish
MH0127	MH0127	Danish	yes	100.00|312|100.00|577|6e-161
MH0128	MH0128	Danish
MH0129	MH0129	Danish
MH0130	MH0130	Danish
MH0131	MH0131	Danish
MH0132	MH0132	Danish	yes
MH0133	MH0133	Danish	yes		99.45|366|100.00|665|0.0	100.00|294|100.00|544|6e-151
MH0134	MH0134	Danish
MH0135	MH0135	Danish	yes			100.00|69|23.47|128|7e-26
MH0136	MH0136	Danish	yes			100.00|46|15.65|86.1|4e-13
MH0137	MH0137	Danish
MH0138	MH0138	Danish
MH0139	MH0139	Danish
MH0140	MH0140	Danish
MH0141	MH0141	Danish
MH0142	MH0142	Danish				100.00|170|57.82|315|5e-82
MH0143	MH0143	Danish
MH0144	MH0144	Danish
MH0145	MH0145	Danish	yes
MH0146	MH0146	Danish
MH0147	MH0147	Danish	yes		99.44|178|48.63|324|1e-84	99.65|285|96.94|521|3e-144
MH0148	MH0148	Danish	yes
MH0149	MH0149	Danish
MH0150	MH0150	Danish
MH0151	MH0151	Danish
MH0152	MH0152	Danish
MH0153	MH0153	Danish
MH0154	MH0154	Danish	yes		99.73|366|100.00|671|0.0	99.32|295|100.34|532|1e-147
MH0155	MH0155	Danish
MH0156	MH0156	Danish	yes	100.00|312|100.00|577|6e-161
MH0157	MH0157	Danish
MH0158	MH0158	Danish
MH0159	MH0159	Danish
MH0160	MH0160	Danish	yes	100.00|312|100.00|577|6e-161
MH0161	MH0161	Danish
MH0162	MH0162	Danish
MH0163	MH0163	Danish
MH0164	MH0164	Danish
MH0165	MH0165	Danish				100.00|262|89.12|484|4e-133
MH0166	MH0166	Danish	yes	100.00|68|21.79|126|3e-25
MH0167	MH0167	Danish
MH0168	MH0168	Danish
MH0169	MH0169	Danish
MH0170	MH0170	Danish
MH0172	MH0172	Danish
MH0173	MH0173	Danish
MH0174	MH0174	Danish	yes
MH0175	MH0175	Danish
MH0176	MH0176	Danish
MH0177	MH0177	Danish
MH0178	MH0178	Danish
MH0179	MH0179	Danish
MH0180	MH0180	Danish
MH0181	MH0181	Danish
MH0182	MH0182	Danish
MH0183	MH0183	Danish
MH0184	MH0184	Danish
MH0185	MH0185	Danish	yes		100.00|366|100.00|676|0.0	99.32|294|100.00|532|1e-147	100.00|1119|100.00|2067|0.0
MH0186	MH0186	Danish	yes		100.00|366|100.00|676|0.0	100.00|294|100.00|544|6e-151
MH0187	MH0187	Danish
MH0188	MH0188	Danish	yes
MH0189	MH0189	Danish
MH0191	MH0191	Danish
MH0192	MH0192	Danish
MH0193	MH0193	Danish	yes		99.45|366|100.00|665|0.0	99.66|294|100.00|538|3e-149
MH0195	MH0195	Danish	yes		99.45|366|100.00|665|0.0	99.66|294|100.00|538|3e-149
MH0196	MH0196	Danish
MH0197	MH0197	Danish
MH0198	MH0198	Danish
MH0199	MH0199	Danish	yes		100.00|366|100.00|676|0.0	100.00|294|100.00|544|6e-151
MH0200	MH0200	Danish
MH0203	MH0203	Danish
MH0204	MH0204	Danish	yes		99.73|366|100.00|671|0.0	99.66|294|100.00|538|3e-149
MH0205	MH0205	Danish	yes		100.00|366|100.00|676|0.0	99.66|294|100.00|538|3e-149
MH0206	MH0206	Danish
MH0211	MH0211	Danish
MH0212	MH0212	Danish	yes		99.73|366|100.00|671|0.0	99.32|294|100.00|532|1e-147	99.91|1119|100.00|2061|0.0
MH0217	MH0217	Danish
MH0220	MH0220	Danish
MH0221	MH0221	Danish	yes	100.00|312|100.00|577|6e-161
MH0222	MH0222	Danish
MH0224	MH0224	Danish
MH0227	MH0227	Danish	yes		99.45|366|100.00|665|0.0	99.66|294|100.00|538|3e-149
MH0229	MH0229	Danish
MH0230	MH0230	Danish	yes
MH0233	MH0233	Danish
MH0234	MH0234	Danish
MH0236	MH0236	Danish
MH0238	MH0238	Danish
MH0239	MH0239	Danish
MH0243	MH0243	Danish
MH0244	MH0244	Danish
MH0245	MH0245	Danish
MH0246	MH0246	Danish	yes
MH0247	MH0247	Danish
MH0250	MH0250	Danish
MH0251	MH0251	Danish	yes		100.00|366|100.00|676|0.0	99.32|294|100.00|532|1e-147	99.91|1119|100.00|2061|0.0
MH0252	MH0252	Danish	yes	100.00|184|58.97|340|9e-90			99.91|1119|100.00|2061|0.0
MH0253	MH0253	Danish
MH0257	MH0257	Danish
MH0259	MH0259	Danish	yes
MH0260	MH0260	Danish
MH0261	MH0261	Danish
MH0262	MH0262	Danish
MH0264	MH0264	Danish
MH0265	MH0265	Danish
MH0266	MH0266	Danish
MH0267	MH0267	Danish	yes
MH0268	MH0268	Danish
MH0270	MH0270	Danish
MH0271	MH0271	Danish	yes
MH0272	MH0272	Danish
MH0274	MH0274	Danish	yes
MH0275	MH0275	Danish
MH0276	MH0276	Danish
MH0277	MH0277	Danish	yes	100.00|39|12.50|73.1|3e-09
MH0280	MH0280	Danish	yes		99.73|366|100.00|671|0.0	100.00|294|100.00|544|6e-151
MH0281	MH0281	Danish	yes		99.73|366|100.00|671|0.0	99.32|294|100.00|532|1e-147
MH0283	MH0283	Danish
MH0284	MH0284	Danish
MH0286	MH0286	Danish
MH0287	MH0287	Danish	yes
MH0288	MH0288	Danish
MH0289	MH0289	Danish	yes
MH0290	MH0290	Danish
MH0292	MH0292	Danish
MH0293	MH0293	Danish
MH0297	MH0297	Danish
MH0298	MH0298	Danish
MH0299	MH0299	Danish
MH0301	MH0301	Danish	yes		99.68|316|86.34|579|2e-161	99.66|294|100.00|538|3e-149	99.86|726|64.88|1336|0.0
MH0302	MH0302	Danish	yes
MH0303	MH0303	Danish
MH0305	MH0305	Danish	yes		99.73|366|100.00|671|0.0	100.00|294|100.00|544|6e-151
MH0307	MH0307	Danish	yes		100.00|366|100.00|676|0.0	99.32|294|100.00|532|1e-147
MH0308	MH0308	Danish
MH0309	MH0309	Danish
MH0310	MH0310	Danish
MH0311	MH0311	Danish
MH0313	MH0313	Danish
MH0314	MH0314	Danish	yes
MH0315	MH0315	Danish	yes		99.73|366|100.00|671|0.0	100.00|294|100.00|544|6e-151
MH0316	MH0316	Danish
MH0318	MH0318	Danish
MH0319	MH0319	Danish
MH0321	MH0321	Danish
MH0322	MH0322	Danish
MH0323	MH0323	Danish
MH0325	MH0325	Danish	yes		100.00|366|100.00|676|0.0	99.32|294|100.00|532|1e-147	100.00|572|51.12|1057|0.0
MH0326	MH0326	Danish	yes		100.00|366|100.00|676|0.0
MH0327	MH0327	Danish	yes
MH0328	MH0328	Danish
MH0329	MH0329	Danish
MH0330	MH0330	Danish
MH0332	MH0332	Danish
MH0333	MH0333	Danish	yes		99.73|366|100.00|671|0.0	99.66|294|100.00|538|3e-149	99.82|1119|100.00|2056|0.0
MH0334	MH0334	Danish
MH0335	MH0335	Danish	yes	100.00|312|100.00|577|6e-161			99.91|1119|100.00|2061|0.0
MH0336	MH0336	Danish
MH0337	MH0337	Danish
MH0338	MH0338	Danish
MH0339	MH0339	Danish	yes		99.73|366|100.00|671|0.0	99.66|294|100.00|538|3e-149	99.91|1119|100.00|2061|0.0
MH0340	MH0340	Danish
MH0341	MH0341	Danish	yes		99.73|366|100.00|671|0.0	99.32|294|100.00|532|1e-147
MH0342	MH0342	Danish	yes		99.73|366|100.00|671|0.0	99.32|294|100.00|532|1e-147	99.91|1119|100.00|2061|0.0
MH0343	MH0343	Danish	yes	100.00|312|100.00|577|6e-161			99.91|1119|100.00|2061|0.0
MH0345	MH0345	Danish
MH0346	MH0346	Danish
MH0347	MH0347	Danish	yes			98.93|187|63.61|333|1e-87
MH0348	MH0348	Danish
MH0349	MH0349	Danish					100.00|104|9.29|193|1e-44
MH0350	MH0350	Danish
MH0351	MH0351	Danish
MH0354	MH0354	Danish
MH0355	MH0355	Danish
MH0356	MH0356	Danish
MH0357	MH0357	Danish
MH0358	MH0358	Danish
MH0359	MH0359	Danish
MH0360	MH0360	Danish
MH0361	MH0361	Danish
MH0362	MH0362	Danish
MH0363	MH0363	Danish
MH0364	MH0364	Danish
MH0365	MH0365	Danish
MH0366	MH0366	Danish
MH0367	MH0367	Danish
MH0368	MH0368	Danish	yes		99.01|101|27.60|182|7e-42
MH0369	MH0369	Danish
MH0370	MH0370	Danish	yes		100.00|366|100.00|676|0.0	100.00|294|100.00|544|6e-151
MH0371	MH0371	Danish
MH0372	MH0372	Danish
MH0373	MH0373	Danish
MH0374	MH0374	Danish
MH0375	MH0375	Danish
MH0376	MH0376	Danish	yes
MH0377	MH0377	Danish	yes		100.00|366|100.00|676|0.0	99.66|294|100.00|538|3e-149
MH0378	MH0378	Danish
MH0379	MH0379	Danish
MH0381	MH0381	Danish
MH0382	MH0382	Danish	yes
MH0383	MH0383	Danish
MH0384	MH0384	Danish
MH0385	MH0385	Danish
MH0386	MH0386	Danish
MH0387	MH0387	Danish
MH0388	MH0388	Danish			100.00|366|100.00|676|0.0	100.00|83|28.23|154|1e-33
MH0389	MH0389	Danish
MH0390	MH0390	Danish
MH0391	MH0391	Danish	yes		100.00|366|100.00|676|0.0	100.00|294|100.00|544|6e-151
MH0392	MH0392	Danish
MH0393	MH0393	Danish	yes	100.00|151|48.40|279|2e-71
MH0394	MH0394	Danish	yes	100.00|124|39.74|230|2e-56
MH0395	MH0395	Danish
MH0396	MH0396	Danish	yes		100.00|82|22.40|152|5e-33
MH0397	MH0397	Danish	yes	100.00|204|65.38|377|7e-101
MH0398	MH0398	Danish
MH0399	MH0399	Danish
MH0400	MH0400	Danish
MH0401	MH0401	Danish
MH0402	MH0402	Danish
MH0403	MH0403	Danish
MH0404	MH0404	Danish
MH0405	MH0405	Danish
MH0406	MH0406	Danish
MH0407	MH0407	Danish
MH0408	MH0408	Danish
MH0409	MH0409	Danish
MH0410	MH0410	Danish	yes	100.00|312|100.00|577|6e-161			99.91|1119|100.00|2061|0.0
MH0411	MH0411	Danish	yes		99.73|366|100.00|671|0.0	99.32|295|100.34|532|1e-147
MH0412	MH0412	Danish
MH0413	MH0413	Danish
MH0414	MH0414	Danish
MH0415	MH0415	Danish
MH0416	MH0416	Danish
MH0417	MH0417	Danish
MH0418	MH0418	Danish	yes
MH0419	MH0419	Danish
MH0420	MH0420	Danish
MH0421	MH0421	Danish
MH0422	MH0422	Danish	yes		99.73|366|100.00|671|0.0	99.14|116|39.46|209|2e-50
MH0423	MH0423	Danish
MH0424	MH0424	Danish
MH0425	MH0425	Danish
MH0426	MH0426	Danish	yes		99.73|366|100.00|671|0.0	100.00|294|100.00|544|6e-151
MH0427	MH0427	Danish
MH0428	MH0428	Danish
MH0429	MH0429	Danish
MH0430	MH0430	Danish
MH0431	MH0431	Danish
MH0432	MH0432	Danish	yes		100.00|366|100.00|676|0.0	100.00|294|100.00|544|6e-151	100.00|1119|100.00|2067|0.0
MH0433	MH0433	Danish
MH0434	MH0434	Danish
MH0435	MH0435	Danish	yes		99.66|295|80.60|540|1e-149	99.32|294|100.00|532|1e-147
MH0436	MH0436	Danish
MH0437	MH0437	Danish
MH0438	MH0438	Danish
MH0439	MH0439	Danish
MH0440	MH0440	Danish	yes
MH0441	MH0441	Danish
MH0442	MH0442	Danish
MH0443	MH0443	Danish
MH0444	MH0444	Danish
MH0445	MH0445	Danish	yes
MH0446	MH0446	Danish	yes		99.73|366|100.00|671|0.0	99.32|294|100.00|532|1e-147	100.00|1119|100.00|2067|0.0
MH0447	MH0447	Danish
MH0448	MH0448	Danish
MH0450	MH0450	Danish
MH0451	MH0451	Danish	yes
MH0452	MH0452	Danish	yes	100.00|312|100.00|577|6e-161
MH0453	MH0453	Danish	yes				100.00|1119|100.00|2067|0.0
MH0454	MH0454	Danish
MH0455	MH0455	Danish	yes		99.73|366|100.00|671|0.0	99.32|294|100.00|532|1e-147
MH0456	MH0456	Danish
MH0457	MH0457	Danish
MH0458	MH0458	Danish
MH0462	MH0462	Danish
N001A	CON-081	Chinese
N002A	CON-082	Chinese	yes
N003A	CON-019	Chinese
N005A	CON-039	Chinese
N006A	CON-002	Chinese
N009A	CON-083	Chinese
N011A	CON-084	Chinese
N013A	CON-003	Chinese
N017A	CON-040	Chinese
N020A	CON-041	Chinese
N021A	CON-042	Chinese
N022A	CON-043	Chinese	yes	100.00|45|14.42|84.2|2e-12
N024A	CON-004	Chinese
N025A	CON-044	Chinese
N026A	CON-085	Chinese
N027A	CON-020	Chinese	yes
N028A	T2D-046	Chinese
N029A	CON-045	Chinese	yes
N031A	CON-046	Chinese
N032A	CON-086	Chinese
N033A	CON-087	Chinese
N034A	CON-047	Chinese
N035A	CON-088	Chinese	yes
N037A	CON-005	Chinese	yes		100.00|366|100.00|676|0.0	99.32|294|100.00|532|1e-147
N038A	CON-006	Chinese	yes		99.73|366|100.00|671|0.0	99.32|294|100.00|532|1e-147
N039A	CON-089	Chinese
N040A	CON-048	Chinese
N042A	CON-090	Chinese	yes				100.00|1119|100.00|2067|0.0
N043A	CON-007	Chinese	yes		99.73|366|100.00|671|0.0	99.32|294|100.00|532|1e-147
N044A	CON-091	Chinese	yes
N046A	CON-008	Chinese	yes	100.00|312|100.00|577|6e-161			99.91|1119|100.00|2061|0.0
N047A	CON-049	Chinese	yes		99.73|366|100.00|671|0.0	99.66|294|100.00|538|3e-149	99.91|1119|100.00|2061|0.0
N049A	CON-092	Chinese	yes
N051A	CON-050	Chinese
N052A	CON-009	Chinese
N056A	CON-051	Chinese	yes		99.73|366|100.00|671|0.0	99.32|295|100.34|532|1e-147
N062A	CON-093	Chinese	yes
N064A	CON-052	Chinese	yes		99.73|366|100.00|671|0.0	99.32|294|100.00|532|1e-147
N066A	CON-053	Chinese
N074A	CON-054	Chinese
N075A	N075A	Chinese	yes
N079A	CON-095	Chinese
N082A	CON-021	Chinese
N083A	CON-055	Chinese	yes		100.00|366|100.00|676|0.0	99.66|294|100.00|538|3e-149	100.00|1119|100.00|2067|0.0
N084A	CON-022	Chinese
N085A	CON-096	Chinese	yes
N086A	CON-097	Chinese
N087A	CON-023	Chinese
N088A	CON-098	Chinese
N089A	CON-056	Chinese
N103A	CON-099	Chinese
N104A	N104A	Chinese	yes		100.00|157|42.90|291|1e-74	99.32|294|100.00|532|1e-147
NLF001	NLF001	Chinese	yes		99.42|171|46.72|311|8e-81
NLF002	NLF002	Chinese	yes		100.00|366|100.00|676|0.0	100.00|294|100.00|544|6e-151	100.00|1119|100.00|2067|0.0
NLF005	NLF005	Chinese
NLF006	NLF006	Chinese
NLF007	NLF007	Chinese
NLF008	NLF008	Chinese
NLF009	NLF009	Chinese	yes		99.45|366|100.00|665|0.0	99.32|294|100.00|531|4e-147
NLF010	NLF010	Chinese	yes		100.00|366|100.00|676|0.0	99.32|294|100.00|532|1e-147	99.82|557|49.78|1024|0.0
NLF011	NLF011	Chinese
NLF012	NLF012	Chinese
NLF013	NLF013	Chinese	yes
NLF014	NLF014	Chinese	yes	99.68|312|100.00|569|1e-158			99.91|1119|100.00|2061|0.0
NLF015	NLF015	Chinese
NLM001	NLM001	Chinese
NLM002	NLM002	Chinese
NLM003	NLM003	Chinese	yes	100.00|286|91.67|529|2e-146	100.00|330|90.16|610|7e-171		99.91|1119|100.00|2061|0.0
NLM004	NLM004	Chinese
NLM005	NLM005	Chinese
NLM006	NLM006	Chinese
NLM007	NLM007	Chinese	yes
NLM008	NLM008	Chinese
NLM009	NLM009	Chinese
NLM010	NLM010	Chinese	yes				99.74|392|35.03|719|0.0
NLM015	NLM015	Chinese
NLM016	NLM016	Chinese
NLM017	NLM017	Chinese	yes		99.73|366|100.00|671|0.0	100.00|294|100.00|544|6e-151	99.91|1119|100.00|2061|0.0
NLM021	NLM021	Chinese
NLM022	NLM022	Chinese
NLM023	NLM023	Chinese	yes		100.00|366|100.00|676|0.0	99.32|294|100.00|532|1e-147	100.00|1119|100.00|2067|0.0
NLM024	NLM024	Chinese
NLM025	NLM025	Chinese
NLM026	NLM026	Chinese
NLM027	NLM027	Chinese
NLM028	NLM028	Chinese	yes		100.00|366|100.00|676|0.0	100.00|294|100.00|544|6e-151	100.00|1119|100.00|2067|0.0
NLM029	NLM029	Chinese
NLM031	NLM031	Chinese
NLM032	NLM032	Chinese
NOF001	NOF001	Chinese
NOF002	NOF002	Chinese	yes		100.00|366|100.00|676|0.0	99.32|294|100.00|532|1e-147	100.00|1119|100.00|2067|0.0
NOF004	NOF004	Chinese
NOF005	NOF005	Chinese	yes
NOF006	NOF006	Chinese	yes		99.73|366|100.00|671|0.0	100.00|294|100.00|544|6e-151
NOF007	NOF007	Chinese	yes		100.00|366|100.00|676|0.0	100.00|294|100.00|544|6e-151	100.00|756|67.56|1397|0.0
NOF008	NOF008	Chinese
NOF009	NOF009	Chinese	yes
NOF010	NOF010	Chinese
NOF011	NOF011	Chinese	yes
NOF012	NOF012	Chinese
NOF013	NOF013	Chinese	yes
NOF014	NOF014	Chinese	yes
NOM001	NOM001	Chinese
NOM002	NOM002	Chinese
NOM004	NOM004	Chinese	yes		99.73|366|100.00|671|0.0	99.66|294|100.00|538|3e-149	99.91|1119|100.00|2061|0.0
NOM005	NOM005	Chinese
NOM007	NOM007	Chinese
NOM008	NOM008	Chinese	yes
NOM009	NOM009	Chinese
NOM010	NOM010	Chinese	yes		99.73|366|100.00|671|0.0	99.32|294|100.00|532|1e-147
NOM012	NOM012	Chinese
NOM013	NOM013	Chinese
NOM014	NOM014	Chinese	yes
NOM015	NOM015	Chinese	yes
NOM016	NOM016	Chinese
NOM017	NOM017	Chinese
NOM018	NOM018	Chinese
NOM019	NOM019	Chinese
NOM020	NOM020	Chinese
NOM022	NOM022	Chinese
NOM023	NOM023	Chinese	yes		100.00|366|100.00|676|0.0	99.32|294|100.00|532|1e-147	100.00|1119|100.00|2067|0.0
NOM025	NOM025	Chinese	yes
NOM026	NOM026	Chinese
NOM027	NOM027	Chinese
NOM028	NOM028	Chinese	yes
NOM029	NOM029	Chinese	yes		100.00|366|100.00|676|0.0	99.32|294|100.00|532|1e-147	100.00|1119|100.00|2067|0.0
O2.CD1-0	O2.CD1	Spanish	yes		100.00|366|100.00|676|0.0	99.32|294|100.00|532|1e-147	100.00|442|39.50|817|0.0
O2.CD1-0-PT	O2.CD1	Spanish	yes		100.00|366|100.00|676|0.0	99.32|294|100.00|532|1e-147	100.00|1119|100.00|2067|0.0
O2.CD2-0	O2.CD2	Spanish
O2.CD2-0-PT	O2.CD2	Spanish	yes		99.45|366|100.00|665|0.0	99.32|294|100.00|531|4e-147
O2.CD3-0-PT	O2.CD3	Spanish
O2.UC1-0	O2.UC1	Spanish
O2.UC1-1	O2.UC1	Spanish
O2.UC11-0	O2.UC11	Spanish
O2.UC11-1	O2.UC11	Spanish	yes		100.00|219|59.84|405|4e-109	99.32|295|100.34|532|1e-147
O2.UC11-2	O2.UC11	Spanish	yes
O2.UC1-2	O2.UC1	Spanish
O2.UC12-0	O2.UC12	Spanish	yes
O2.UC12-1	O2.UC12	Spanish
O2.UC12-2	O2.UC12	Spanish
O2.UC13-0	O2.UC13	Spanish
O2.UC13-1	O2.UC13	Spanish
O2.UC13-2	O2.UC13	Spanish
O2.UC14-0	O2.UC14	Spanish
O2.UC14-1	O2.UC14	Spanish	yes
O2.UC14-2	O2.UC14	Spanish
O2.UC15-0	O2.UC15	Spanish
O2.UC15-1	O2.UC15	Spanish
O2.UC15-2	O2.UC15	Spanish
O2.UC16-0	O2.UC16	Spanish
O2.UC16-1	O2.UC16	Spanish
O2.UC16-2	O2.UC16	Spanish
O2.UC17-0	O2.UC17	Spanish
O2.UC17-1	O2.UC17	Spanish
O2.UC17-2	O2.UC17	Spanish
O2.UC18-0	O2.UC18	Spanish	yes		100.00|357|97.54|660|0.0
O2.UC18-1	O2.UC18	Spanish
O2.UC18-2	O2.UC18	Spanish
O2.UC19-0	O2.UC19	Spanish
O2.UC19-1	O2.UC19	Spanish
O2.UC19-2	O2.UC19	Spanish
O2.UC2-0	O2.UC2	Spanish
O2.UC20-0	O2.UC20	Spanish
O2.UC20-1	O2.UC20	Spanish
O2.UC20-2	O2.UC20	Spanish
O2.UC2-1	O2.UC2	Spanish
O2.UC21-0	O2.UC21	Spanish
O2.UC21-1	O2.UC21	Spanish	yes
O2.UC21-2	O2.UC21	Spanish	yes
O2.UC2-2	O2.UC2	Spanish	yes
O2.UC22-0	O2.UC22	Spanish
O2.UC22-1	O2.UC22	Spanish	yes
O2.UC22-2	O2.UC22	Spanish	yes		100.00|366|100.00|676|0.0	100.00|294|100.00|544|6e-151
O2.UC23-0	O2.UC23	Spanish
O2.UC23-1	O2.UC23	Spanish
O2.UC23-2	O2.UC23	Spanish
O2.UC24-0	O2.UC24	Spanish
O2.UC24-1	O2.UC24	Spanish
O2.UC24-2	O2.UC24	Spanish
O2.UC26-0	O2.UC26	Spanish	yes		99.45|366|100.00|665|0.0	100.00|294|100.00|544|6e-151
O2.UC26-1	O2.UC26	Spanish	yes		99.45|366|100.00|665|0.0	100.00|294|100.00|544|6e-151
O2.UC26-2	O2.UC26	Spanish	yes		99.45|366|100.00|665|0.0	100.00|294|100.00|544|6e-151
O2.UC27-0	O2.UC27	Spanish
O2.UC27-1	O2.UC27	Spanish
O2.UC27-2	O2.UC27	Spanish
O2.UC28-0	O2.UC28	Spanish
O2.UC28-1	O2.UC28	Spanish
O2.UC28-2	O2.UC28	Spanish
O2.UC29-0	O2.UC29	Spanish
O2.UC29-1	O2.UC29	Spanish
O2.UC29-2	O2.UC29	Spanish
O2.UC3-0	O2.UC3	Spanish
O2.UC30-0	O2.UC30	Spanish
O2.UC30-1	O2.UC30	Spanish
O2.UC30-2	O2.UC30	Spanish
O2.UC3-1	O2.UC3	Spanish
O2.UC31-0	O2.UC31	Spanish
O2.UC31-1	O2.UC31	Spanish
O2.UC31-2	O2.UC31	Spanish
O2.UC3-2	O2.UC3	Spanish
O2.UC32-0	O2.UC32	Spanish
O2.UC32-1	O2.UC32	Spanish
O2.UC32-2	O2.UC32	Spanish
O2.UC34-0	O2.UC34	Spanish
O2.UC34-2	O2.UC34	Spanish	yes		100.00|366|100.00|676|0.0	100.00|294|100.00|544|6e-151
O2.UC35-0	O2.UC35	Spanish
O2.UC35-1	O2.UC35	Spanish
O2.UC35-2	O2.UC35	Spanish
O2.UC36-0	O2.UC36	Spanish
O2.UC36-1	O2.UC36	Spanish	yes
O2.UC36-2	O2.UC36	Spanish
O2.UC37-0	O2.UC37	Spanish
O2.UC37-1	O2.UC37	Spanish
O2.UC37-2	O2.UC37	Spanish
O2.UC38-0	O2.UC38	Spanish
O2.UC38-1	O2.UC38	Spanish
O2.UC38-2	O2.UC38	Spanish
O2.UC4-0	O2.UC4	Spanish
O2.UC40-0	O2.UC40	Spanish
O2.UC40-1	O2.UC40	Spanish
O2.UC40-2	O2.UC40	Spanish
O2.UC4-1	O2.UC4	Spanish	yes
O2.UC41-0	O2.UC41	Spanish
O2.UC41-1	O2.UC41	Spanish
O2.UC41-2	O2.UC41	Spanish
O2.UC4-2	O2.UC4	Spanish
O2.UC43-0	O2.UC43	Spanish
O2.UC43-1	O2.UC43	Spanish
O2.UC43-2	O2.UC43	Spanish
O2.UC44-0	O2.UC44	Spanish
O2.UC44-1	O2.UC44	Spanish
O2.UC44-2	O2.UC44	Spanish
O2.UC46-0	O2.UC46	Spanish
O2.UC46-1	O2.UC46	Spanish	yes
O2.UC46-2	O2.UC46	Spanish
O2.UC47-0	O2.UC47	Spanish
O2.UC47-1	O2.UC47	Spanish
O2.UC47-2	O2.UC47	Spanish
O2.UC48-0	O2.UC48	Spanish
O2.UC48-1	O2.UC48	Spanish
O2.UC48-2	O2.UC48	Spanish
O2.UC49-0	O2.UC49	Spanish
O2.UC49-2	O2.UC49	Spanish
O2.UC5-0	O2.UC5	Spanish
O2.UC50-0	O2.UC50	Spanish	yes		100.00|366|100.00|676|0.0	99.32|294|100.00|532|1e-147	100.00|1119|100.00|2067|0.0
O2.UC50-2	O2.UC50	Spanish
O2.UC5-1	O2.UC5	Spanish
O2.UC51-0	O2.UC51	Spanish	yes		99.45|366|100.00|665|0.0	99.66|294|100.00|538|3e-149	100.00|1119|100.00|2067|0.0
O2.UC51-2	O2.UC51	Spanish	yes		99.45|366|100.00|665|0.0	99.66|294|100.00|538|3e-149	100.00|875|78.19|1616|0.0
O2.UC5-2	O2.UC5	Spanish
O2.UC52-0	O2.UC52	Spanish
O2.UC52-2	O2.UC52	Spanish	yes		100.00|366|100.00|676|0.0	99.32|294|100.00|532|1e-147	100.00|1119|100.00|2067|0.0
O2.UC53-0	O2.UC53	Spanish
O2.UC53-2	O2.UC53	Spanish
O2.UC54-0	O2.UC54	Spanish
O2.UC54-2	O2.UC54	Spanish
O2.UC55-0	O2.UC55	Spanish
O2.UC55-2	O2.UC55	Spanish
O2.UC56-0	O2.UC56	Spanish
O2.UC56-2	O2.UC56	Spanish
O2.UC57-0	O2.UC57	Spanish
O2.UC57-2	O2.UC57	Spanish
O2.UC58-0	O2.UC58	Spanish
O2.UC58-2	O2.UC58	Spanish
O2.UC59-0	O2.UC59	Spanish
O2.UC59-2	O2.UC59	Spanish
O2.UC6-0	O2.UC6	Spanish
O2.UC60-0	O2.UC60	Spanish
O2.UC60-2	O2.UC60	Spanish
O2.UC6-1	O2.UC6	Spanish
O2.UC6-2	O2.UC6	Spanish
O2.UC7-0	O2.UC7	Spanish	yes
O2.UC7-1	O2.UC7	Spanish	yes
O2.UC8-0	O2.UC8	Spanish
O2.UC8-1	O2.UC8	Spanish
O2.UC8-2	O2.UC8	Spanish
O2.UC9-0	O2.UC9	Spanish
O2.UC9-1	O2.UC9	Spanish
O2.UC9-2	O2.UC9	Spanish
SZEY-06A	CON-057	Chinese
SZEY-07A	CON-101	Chinese
SZEY-08A	CON-058	Chinese
SZEY-09A	CON-059	Chinese
SZEY-101A	SZEY-101A	Chinese
SZEY-103A	SZEY-103A	Chinese	yes
SZEY-104A	SZEY-104A	Chinese	yes
SZEY-106A	SZEY-106A	Chinese
SZEY-10A	CON-060	Chinese
SZEY-20A	CON-061	Chinese
SZEY-22A	CON-104	Chinese	yes		99.63|271|74.04|496|2e-136	100.00|294|100.00|544|6e-151	100.00|564|50.40|1042|0.0
SZEY-24A	CON-062	Chinese
SZEY-26A	CON-010	Chinese
SZEY-27A	CON-063	Chinese
SZEY-29A	CON-064	Chinese	yes
SZEY-30A	CON-105	Chinese
SZEY-35A	CON-065	Chinese	yes
SZEY-37A	CON-066	Chinese
SZEY-38A	CON-011	Chinese
SZEY-39A	CON-067	Chinese	yes		99.72|355|96.99|651|0.0	100.00|287|97.62|531|4e-147	99.82|1119|100.00|2056|0.0
SZEY-40A	CON-068	Chinese
SZEY-41A	CON-069	Chinese
SZEY-43A	CON-012	Chinese
SZEY-44A	CON-070	Chinese
SZEY-48A	CON-106	Chinese
SZEY-55A	CON-071	Chinese
SZEY-58A	CON-026	Chinese
SZEY-59A	CON-072	Chinese
SZEY-60A	CON-107	Chinese
SZEY-62A	CON-073	Chinese	yes
SZEY-63A	CON-027	Chinese
SZEY-64A	CON-074	Chinese
SZEY-66A	CON-075	Chinese	yes				100.00|772|68.99|1426|0.0
SZEY-68A	CON-028	Chinese	yes
SZEY-69A	CON-029	Chinese
SZEY-73A	CON-013	Chinese
SZEY-74A	CON-076	Chinese
SZEY-75A	CON-014	Chinese
SZEY-78A	CON-077	Chinese
SZEY-79A	CON-078	Chinese	yes
SZEY-81A	CON-015	Chinese
SZEY-90A	SZEY-90A	Chinese
SZEY-93A	SZEY-93A	Chinese
SZEY-95A	SZEY-95A	Chinese	yes		99.73|366|100.00|671|0.0	99.32|295|100.34|532|1e-147
SZEY-97A	SZEY-97A	Chinese
SZEY-99A	SZEY-99A	Chinese
T2D-102A	T2D-001	Chinese
T2D-103A	T2D-047	Chinese	yes		99.45|366|100.00|665|0.0	100.00|294|100.00|544|6e-151
T2D-105A	T2D-048	Chinese	yes		100.00|366|100.00|676|0.0	100.00|294|100.00|544|6e-151	100.00|1119|100.00|2067|0.0
T2D-106A	T2D-049	Chinese
T2D-107A	T2D-023	Chinese
T2D-108A	T2D-024	Chinese
T2D-109A	T2D-050	Chinese
T2D-10A	T2D-025	Chinese	yes
T2D-110A	T2D-072	Chinese	yes	100.00|312|100.00|577|6e-161			99.91|1119|100.00|2061|0.0
T2D-112A	T2D-073	Chinese
T2D-113A	T2D-051	Chinese
T2D-114A	T2D-026	Chinese
T2D-118A	T2D-074	Chinese	yes		100.00|358|97.81|662|0.0	99.30|285|96.94|516|1e-142
T2D-11A	T2D-075	Chinese
T2D-120A	T2D-076	Chinese
T2D-121A	CON-079	Chinese	yes	100.00|312|100.00|577|6e-161
T2D-122A	T2D-052	Chinese
T2D-123A	T2D-077	Chinese	yes
T2D-126A	T2D-053	Chinese
T2D-127A	T2D-002	Chinese	yes		99.69|325|88.80|595|2e-166
T2D-12A	T2D-078	Chinese	yes		99.45|366|100.00|665|0.0	99.32|294|100.00|532|1e-147	100.00|1119|100.00|2067|0.0
T2D-132A	T2D-054	Chinese
T2D-133A	T2D-079	Chinese
T2D-134A	T2D-080	Chinese	yes
T2D-135A	T2D-003	Chinese	yes		99.00|299|81.69|536|1e-148	100.00|83|28.23|154|1e-33
T2D-139A	T2D-055	Chinese	yes
T2D-13A	T2D-081	Chinese	yes		99.73|366|100.00|671|0.0	99.32|295|100.34|532|1e-147
T2D-140A	T2D-056	Chinese
T2D-142A	T2D-082	Chinese	yes
T2D-143A	T2D-028	Chinese
T2D-144A	T2D-083	Chinese	yes
T2D-146A	T2D-029	Chinese	yes		99.73|366|100.00|671|0.0	99.32|294|100.00|532|1e-147
T2D-148A	T2D-057	Chinese	yes
T2D-149A	T2D-004	Chinese	yes
T2D-14A	T2D-058	Chinese	yes	100.00|312|100.00|577|6e-161
T2D-150A	T2D-084	Chinese
T2D-154A	T2D-059	Chinese	yes	99.68|312|100.00|571|3e-159
T2D-155A	T2D-030	Chinese
T2D-156A	T2D-005	Chinese
T2D-157A	T2D-031	Chinese
T2D-15A	T2D-085	Chinese
T2D-163A	T2D-086	Chinese
T2D-173A	T2D-006	Chinese
T2D-175A	T2D-007	Chinese	yes		99.73|366|100.00|671|0.0	99.32|294|100.00|532|1e-147
T2D-176A	T2D-060	Chinese	yes		99.12|228|62.30|411|8e-111	99.66|294|100.00|538|3e-149
T2D-177A	T2D-087	Chinese
T2D-178A	T2D-008	Chinese
T2D-17A	T2D-088	Chinese	yes		99.45|366|100.00|665|0.0	99.32|294|100.00|531|4e-147
T2D-187A	T2D-009	Chinese	yes		99.73|366|100.00|671|0.0	99.66|294|100.00|538|3e-149	100.00|1119|100.00|2067|0.0
T2D-189A	T2D-189A	Chinese
T2D-192A	T2D-192A	Chinese	yes
T2D-195A	T2D-195A	Chinese
T2D-198A	T2D-198A	Chinese	yes		100.00|366|100.00|676|0.0	99.32|294|100.00|532|1e-147	100.00|1119|100.00|2067|0.0
T2D-19A	T2D-089	Chinese
T2D-203A	T2D-036	Chinese
T2D-206A	T2D-206A	Chinese	yes		99.45|366|100.00|665|0.0	99.32|294|100.00|531|4e-147
T2D-207A	T2D-207A	Chinese	yes		99.73|366|100.00|671|0.0	99.32|294|100.00|532|1e-147
T2D-20A	T2D-039	Chinese	yes
T2D-22A	T2D-090	Chinese	yes
T2D-25A	T2D-091	Chinese	yes				99.91|1119|100.00|2061|0.0
T2D-26A	T2D-062	Chinese	yes		99.73|366|100.00|671|0.0	99.32|295|100.34|532|1e-147
T2D-29A	T2D-063	Chinese	yes				99.64|1119|100.00|2041|0.0
T2D-2A	T2D-040	Chinese
T2D-31A	T2D-092	Chinese
T2D-33A	T2D-064	Chinese
T2D-34A	T2D-093	Chinese
T2D-35A	T2D-010	Chinese
T2D-41A	T2D-094	Chinese
T2D-42A	T2D-011	Chinese	yes
T2D-45A	T2D-041	Chinese
T2D-46A	T2D-095	Chinese
T2D-47A	T2D-096	Chinese	yes
T2D-48A	T2D-065	Chinese	yes				100.00|61|5.45|113|8e-21
T2D-49A	T2D-097	Chinese
T2D-51A	T2D-066	Chinese	yes		100.00|366|100.00|676|0.0	100.00|294|100.00|544|6e-151	100.00|290|25.92|536|4e-148
T2D-52A	T2D-098	Chinese	yes		100.00|158|43.17|292|3e-75	99.32|294|100.00|532|1e-147
T2D-53A	T2D-012	Chinese
T2D-54A	T2D-042	Chinese
T2D-56A	T2D-013	Chinese
T2D-57A	T2D-099	Chinese	yes		99.73|366|100.00|671|0.0	99.32|294|100.00|532|1e-147
T2D-59A	T2D-100	Chinese
T2D-61A	T2D-101	Chinese
T2D-62A	T2D-102	Chinese
T2D-63A	T2D-067	Chinese	yes		99.73|366|100.00|671|0.0	99.32|294|100.00|532|1e-147
T2D-65A	CON-080	Chinese	yes		99.73|366|100.00|671|0.0	100.00|294|100.00|544|6e-151	99.91|1119|100.00|2061|0.0
T2D-66A	T2D-103	Chinese
T2D-68A	T2D-104	Chinese	yes
T2D-6A	T2D-043	Chinese
T2D-70A	T2D-105	Chinese
T2D-73A	T2D-044	Chinese	yes
T2D-76A	T2D-106	Chinese
T2D-77A	T2D-014	Chinese	yes		100.00|366|100.00|676|0.0	99.32|294|100.00|532|1e-147	100.00|1119|100.00|2067|0.0
T2D-78A	T2D-068	Chinese	yes
T2D-81A	T2D-107	Chinese	yes		99.64|280|76.50|512|2e-141
T2D-83A	CON-031	Chinese
T2D-87A	T2D-069	Chinese
T2D-8A	T2D-045	Chinese	yes		100.00|366|100.00|676|0.0	99.66|294|100.00|538|3e-149	100.00|1119|100.00|2067|0.0
T2D-91A	T2D-070	Chinese	yes		99.68|308|84.15|564|6e-157	99.32|295|100.34|532|1e-147
T2D-97A	T2D-015	Chinese	yes
T2D-9A	T2D-108	Chinese
V1.CD1-0	V1.CD1	Spanish
V1.CD10-0	V1.CD10	Spanish
V1.CD1-0-PN	V1.CD1	Spanish
V1.CD1-0-PT	V1.CD1	Spanish
V1.CD11-0	V1.CD11	Spanish
V1.CD12-0	V1.CD12	Spanish
V1.CD12-3	V1.CD12	Spanish	yes
V1.CD13-0	V1.CD13	Spanish	yes
V1.CD1-3-PN	V1.CD1	Spanish
V1.CD14-0	V1.CD14	Spanish
V1.CD15-0	V1.CD15	Spanish
V1.CD15-3	V1.CD15	Spanish
V1.CD16-0	V1.CD16	Spanish
V1.CD17-0	V1.CD17	Spanish
V1.CD17-4	V1.CD17	Spanish
V1.CD18-0	V1.CD18	Spanish
V1.CD18-3	V1.CD18	Spanish
V1.CD19-0	V1.CD19	Spanish
V1.CD2-0	V1.CD2	Spanish
V1.CD20-0	V1.CD20	Spanish	yes
V1.CD20-4	V1.CD20	Spanish
V1.CD2-0-PN	V1.CD2	Spanish
V1.CD2-0-PT	V1.CD2	Spanish	yes		100.00|208|56.83|385|5e-103	99.66|294|100.00|538|3e-149	100.00|135|12.06|250|6e-62
V1.CD21-0	V1.CD21	Spanish	yes		99.73|366|100.00|671|0.0	99.66|294|100.00|538|3e-149	100.00|1119|100.00|2067|0.0
V1.CD21-4	V1.CD21	Spanish	yes		99.73|366|100.00|671|0.0	99.66|294|100.00|538|3e-149	100.00|1119|100.00|2067|0.0
V1.CD22-0	V1.CD22	Spanish	yes
V1.CD24-0	V1.CD24	Spanish
V1.CD25-0	V1.CD25	Spanish
V1.CD25-4	V1.CD25	Spanish
V1.CD27-0	V1.CD27	Spanish
V1.CD28-0	V1.CD28	Spanish
V1.CD29-0	V1.CD29	Spanish
V1.CD3-0	V1.CD3	Spanish
V1.CD30-0	V1.CD30	Spanish
V1.CD3-0-PN	V1.CD3	Spanish	yes	100.00|312|100.00|577|6e-161			99.91|1119|100.00|2061|0.0
V1.CD3-0-PT	V1.CD3	Spanish	yes		100.00|366|100.00|676|0.0	99.32|294|100.00|532|1e-147	100.00|1119|100.00|2067|0.0
V1.CD31-0	V1.CD31	Spanish
V1.CD32-0	V1.CD32	Spanish	yes	100.00|312|100.00|577|6e-161
V1.CD32-4	V1.CD32	Spanish	yes
V1.CD3-3-PN	V1.CD3	Spanish	yes	100.00|312|100.00|577|6e-161			99.91|1119|100.00|2061|0.0
V1.CD34-0	V1.CD34	Spanish
V1.CD35-0	V1.CD35	Spanish
V1.CD35-1	V1.CD35	Spanish
V1.CD36-0	V1.CD36	Spanish	yes
V1.CD37-4	V1.CD37	Spanish
V1.CD38-0	V1.CD38	Spanish
V1.CD4-0	V1.CD4	Spanish
V1.CD40-0	V1.CD40	Spanish
V1.CD4-0-PN	V1.CD4	Spanish
V1.CD4-0-PT	V1.CD4	Spanish	yes		100.00|366|100.00|676|0.0	99.32|294|100.00|532|1e-147	100.00|1119|100.00|2067|0.0
V1.CD41-0	V1.CD41	Spanish
V1.CD42-0	V1.CD42	Spanish
V1.CD43-0	V1.CD43	Spanish
V1.CD44-0	V1.CD44	Spanish
V1.CD44-4	V1.CD44	Spanish
V1.CD45-0	V1.CD45	Spanish	yes
V1.CD46-0	V1.CD46	Spanish	yes		99.73|366|100.00|671|0.0	99.32|294|100.00|532|1e-147
V1.CD48-0	V1.CD48	Spanish
V1.CD49-0	V1.CD49	Spanish
V1.CD50-0	V1.CD50	Spanish
V1.CD5-0-PN	V1.CD5	Spanish
V1.CD51-0	V1.CD51	Spanish
V1.CD52-0	V1.CD52	Spanish
V1.CD53-0	V1.CD53	Spanish	yes
V1.CD54-0	V1.CD54	Spanish
V1.CD55-0	V1.CD55	Spanish	yes
V1.CD6-0	V1.CD6	Spanish
V1.CD6-0-PN	V1.CD6	Spanish
V1.CD6-0-PT	V1.CD6	Spanish
V1.CD6-4	V1.CD6	Spanish	yes		99.73|366|100.00|671|0.0	100.00|294|100.00|544|6e-151	99.91|1119|100.00|2061|0.0
V1.CD7-0	V1.CD7	Spanish
V1.CD7-0-PN	V1.CD7	Spanish
V1.CD7-4	V1.CD7	Spanish	yes
V1.CD8-0	V1.CD8	Spanish
V1.CD8-0-PN	V1.CD8	Spanish
V1.CD9-0	V1.CD9	Spanish
V1.FI01	V1.FI01	Spanish
V1.FI02	V1.FI02	Spanish
V1.FI03	V1.FI03	Spanish	yes
V1.FI04	V1.FI04	Spanish
V1.FI05	V1.FI05	Spanish
V1.FI06	V1.FI06	Spanish
V1.FI07	V1.FI07	Spanish	yes
V1.FI08	V1.FI08	Spanish
V1.FI09	V1.FI09	Spanish
V1.FI10	V1.FI10	Spanish
V1.FI11	V1.FI11	Spanish
V1.FI12	V1.FI12	Spanish
V1.FI13	V1.FI13	Spanish
V1.FI14	V1.FI14	Spanish
V1.FI15	V1.FI15	Spanish
V1.FI16	V1.FI16	Spanish
V1.FI17	V1.FI17	Spanish	yes		99.45|366|100.00|665|0.0	99.66|294|100.00|538|3e-149
V1.FI18	V1.FI18	Spanish
V1.FI19	V1.FI19	Spanish	yes
V1.FI20	V1.FI20	Spanish
V1.FI21	V1.FI21	Spanish	yes		99.73|366|100.00|671|0.0	99.66|294|100.00|538|3e-149
V1.FI22	V1.FI22	Spanish	yes
V1.FI23	V1.FI23	Spanish
V1.FI24	V1.FI24	Spanish	yes		99.73|366|100.00|671|0.0	99.32|294|100.00|532|1e-147	100.00|1119|100.00|2067|0.0
V1.FI25	V1.FI25	Spanish	yes
V1.FI26	V1.FI26	Spanish
V1.FI27	V1.FI27	Spanish
V1.FI28	V1.FI28	Spanish
V1.FI29	V1.FI29	Spanish	yes	100.00|272|87.18|503|1e-138			100.00|815|72.83|1506|0.0
V1.FI30	V1.FI30	Spanish
V1.FI31	V1.FI31	Spanish
V1.FI32	V1.FI32	Spanish
V1.FI33	V1.FI33	Spanish
V1.FI34	V1.FI34	Spanish
V1.FI35	V1.FI35	Spanish
V1.FI36	V1.FI36	Spanish
V1.FI37	V1.FI37	Spanish	yes		100.00|289|78.96|534|4e-148	100.00|294|100.00|544|6e-151
V1.UC1-0	V1.UC1	Spanish	yes	100.00|297|95.19|549|1e-152
V1.UC10-0	V1.UC10	Spanish
V1.UC10-2	V1.UC10	Spanish
V1.UC11-0	V1.UC11	Spanish
V1.UC11-5	V1.UC11	Spanish
V1.UC12-0	V1.UC12	Spanish
V1.UC12-4	V1.UC12	Spanish
V1.UC13-0	V1.UC13	Spanish	yes		100.00|366|100.00|676|0.0	100.00|132|44.90|244|7e-61
V1.UC13-3	V1.UC13	Spanish
V1.UC14-0	V1.UC14	Spanish
V1.UC14-1	V1.UC14	Spanish
V1.UC15-0	V1.UC15	Spanish	yes		99.45|366|100.00|665|0.0	99.32|294|100.00|531|4e-147
V1.UC15-3	V1.UC15	Spanish	yes		99.45|366|100.00|665|0.0	99.32|294|100.00|531|4e-147
V1.UC16-0	V1.UC16	Spanish
V1.UC17-0	V1.UC17	Spanish	yes		99.73|366|100.00|671|0.0	99.66|294|100.00|538|3e-149
V1.UC17-2	V1.UC17	Spanish	yes		99.73|366|100.00|671|0.0	99.66|294|100.00|538|3e-149
V1.UC18-0	V1.UC18	Spanish
V1.UC19-0	V1.UC19	Spanish
V1.UC2-0	V1.UC2	Spanish
V1.UC21-0	V1.UC21	Spanish
V1.UC21-4	V1.UC21	Spanish
V1.UC22-1	V1.UC22	Spanish
V1.UC23-0	V1.UC23	Spanish
V1.UC23-1	V1.UC23	Spanish
V1.UC2-4	V1.UC2	Spanish
V1.UC24-0	V1.UC24	Spanish
V1.UC25-0	V1.UC25	Spanish
V1.UC25-1	V1.UC25	Spanish	yes		99.73|366|100.00|671|0.0	99.66|294|100.00|538|3e-149	100.00|671|59.96|1240|0.0
V1.UC26-0	V1.UC26	Spanish
V1.UC26-4	V1.UC26	Spanish	yes		100.00|366|100.00|676|0.0	99.66|294|100.00|538|3e-149	99.82|1119|100.00|2056|0.0
V1.UC27-0	V1.UC27	Spanish
V1.UC28-0	V1.UC28	Spanish			100.00|296|80.87|547|6e-152
V1.UC29-0	V1.UC29	Spanish
V1.UC3-0	V1.UC3	Spanish
V1.UC30-0	V1.UC30	Spanish
V1.UC31-0	V1.UC31	Spanish
V1.UC31-4	V1.UC31	Spanish	yes				99.91|1058|94.55|1949|0.0
V1.UC3-2	V1.UC3	Spanish
V1.UC32-0	V1.UC32	Spanish	yes		100.00|366|100.00|676|0.0	99.64|279|94.90|510|6e-141	100.00|1119|100.00|2067|0.0
V1.UC33-0	V1.UC33	Spanish
V1.UC34-0	V1.UC34	Spanish	yes		99.73|366|100.00|671|0.0	99.66|294|100.00|538|3e-149	99.82|1119|100.00|2056|0.0
V1.UC35-0	V1.UC35	Spanish	yes	100.00|312|100.00|577|6e-161
V1.UC35-4	V1.UC35	Spanish	yes	100.00|312|100.00|577|6e-161
V1.UC36-0	V1.UC36	Spanish
V1.UC37-0	V1.UC37	Spanish
V1.UC38-0	V1.UC38	Spanish
V1.UC38-4	V1.UC38	Spanish
V1.UC39-0	V1.UC39	Spanish
V1.UC39-4	V1.UC39	Spanish	yes
V1.UC4-0	V1.UC4	Spanish
V1.UC40-0	V1.UC40	Spanish
V1.UC40-1	V1.UC40	Spanish
V1.UC41-0	V1.UC41	Spanish
V1.UC42-0	V1.UC42	Spanish
V1.UC43-0	V1.UC43	Spanish
V1.UC44-0	V1.UC44	Spanish
V1.UC4-5	V1.UC4	Spanish
V1.UC45-0	V1.UC45	Spanish
V1.UC46-0	V1.UC46	Spanish
V1.UC47-0	V1.UC47	Spanish
V1.UC47-4	V1.UC47	Spanish
V1.UC48-0	V1.UC48	Spanish	yes
V1.UC49-0	V1.UC49	Spanish	yes
V1.UC49-1	V1.UC49	Spanish	yes
V1.UC5-0	V1.UC5	Spanish
V1.UC50-1	V1.UC50	Spanish
V1.UC51-0	V1.UC51	Spanish
V1.UC51-4	V1.UC51	Spanish
V1.UC52-0	V1.UC52	Spanish
V1.UC52-1	V1.UC52	Spanish
V1.UC5-3	V1.UC5	Spanish
V1.UC53-0	V1.UC53	Spanish
V1.UC53-4	V1.UC53	Spanish
V1.UC54-0	V1.UC54	Spanish
V1.UC54-4	V1.UC54	Spanish
V1.UC55-0	V1.UC55	Spanish
V1.UC55-4	V1.UC55	Spanish
V1.UC56-0	V1.UC56	Spanish
V1.UC56-1	V1.UC56	Spanish
V1.UC57-0	V1.UC57	Spanish
V1.UC58-0	V1.UC58	Spanish
V1.UC58-4	V1.UC58	Spanish
V1.UC59-0	V1.UC59	Spanish
V1.UC59-4	V1.UC59	Spanish
V1.UC6-0	V1.UC6	Spanish
V1.UC60-0	V1.UC60	Spanish
V1.UC61-0	V1.UC61	Spanish
V1.UC62-0	V1.UC62	Spanish
V1.UC63-0	V1.UC63	Spanish
V1.UC64-0	V1.UC64	Spanish	yes
V1.UC7-0	V1.UC7	Spanish
V1.UC8-0	V1.UC8	Spanish
V1.UC9-0	V1.UC9	Spanish
